# Supplementary material for: Anthropogenic pollution gradient along a mountain river affects bacterial community composition and genera with potential pathogenic species
Source: Sci Rep. 2022 Oct 28;12:18140. doi: 10.1038/s41598-022-22642-x (PMC9614195; doi:10.1038/s41598-022-22642-x)
Supplement: Supplementary file 4 — Supplementary Information 4. [file 41598_2022_22642_MOESM4_ESM.xlsx]

## Sheet: Arkusz1
Variable	Spearman's correlation coefficients. Only values significant at p> 0.005 are presented. Vaues marked in bold are higher than 0.5. BD usuwane parami Oznaczone wsp. korelacji są istotne z p <,05000
	Bacteroidetes|Flectobacillus	Firmicutes|Clostridiales	Firmicutes|Clostridiaceae	Firmicutes|Clostridiales|Lachnospiraceae|	Firmicutes|Clostridiales|Lachnospiraceae|Ruminococcus	Firmicutes|Clostridia|Clostridiales|Lachnospiraceae|Blautia	Firmicutes|Clostridia|Clostridiales|Lachnospiraceae|Coprococcus	Firmicutes|Clostridia|Clostridiales|Lachnospiraceae|Dorea	Firmicutes|Clostridia|Clostridiales|Peptococcaceae|	Firmicutes|Clostridia|Clostridiales|Peptococcaceae|Desulfotomaculum	Firmicutes|Clostridia|Clostridiales|Peptostreptococcaceae	Firmicutes|Clostridia|Clostridiales|Ruminococcaceae	Firmicutes|Clostridia|Clostridiales|Ruminococcaceae|Faecalibacterium	Firmicutes|Clostridia|Clostridiales|Ruminococcaceae|Ruminococcus	Firmicutes|Clostridia|Clostridiales|Veillonellaceae	Firmicutes|Clostridia|Clostridiales|Veillonellaceae|Anaerosinus	Firmicutes|Clostridia|Clostridiales|Veillonellaceae|Megamonas	Firmicutes|Clostridia|Clostridiales|Veillonellaceae|Phascolarctobacterium	Firmicutes|Clostridia|Clostridiales|Veillonellaceae|Veillonella	OD1|ZB2|	Proteobacteria|Pseudomonadaceae	Proteobacteria|Pseudomonadaceae|Pseudomonas	NET	VAN	OXY	ERY	TRIM	OFX	CIP	TET	DA	FOX	SUL	pH	EC25°C	Sum of ions	Ca2+	Mg2+	Na+	K+	NH4+	HCO3-	SO42+	Cl-	NO3-	NO2-	PO43-
Bacteroidetes|Flectobacillus																							-0.153795	-0.00291953	-0.134429	-0.0889986	-0.171711	-0.299964	-0.264883	0.216722	-0.137435	-0.478803	-0.279833	-0.595683	-0.0883343	0.0638231	-0.641092	-0.675113	-0.262603	-0.677239	-0.450922	-0.13077	0.298145	-0.498627	-0.436963	-0.355994	-0.216934
Firmicutes|Clostridiales			0.876775	0.591823	0.510276	0.610863	0.590058		0.585658		0.639923	0.743092		0.627283	0.485153		0.53687			0.631503			0.203665	0.267623	0.0831108	0.365537	0.569084	0.607567	0.41579	0.220124	0.618357	0.613829	0.314144	0.512117	-0.778301	-0.866493	0.825011	0.825011	0.814213	0.804494	0.903309	-0.7559	-0.528814	0.798015	0.795855	0.89774	0.594915
Firmicutes|Clostridiales|Clostridiaceae|		0.876775			0.490436	0.543449	0.517588		0.514687		0.592257	0.716047		0.520448	0.500914								-0.0524893	0.181654	0.166679	0.216886	0.550383	0.562822	0.424514	0.224743	0.526502	0.581294	0.273219	0.259225	-0.73393	-0.787602	0.706712	0.706712	0.686866	0.653791	0.766784	-0.711122	-0.474151	0.711122	0.644971	0.824861	0.452231
Firmicutes|Clostridiales|Lachnospiraceae		0.591823			0.537952	0.650928	0.5108		0.543449		0.582075	0.731095	0.583438	0.777184			0.483648			0.673984	-0.603075	-0.589845	0.0504705	-0.0560101	0.419727	-0.0311486	-0.00809387	-0.0823052	0.1748	-0.224743	-0.0459364	0.688773	0.195156	0.656335	-0.267084	-0.45778	0.435493	0.435493	0.501644	0.402418	0.519435	-0.329652	-0.0184584	0.461954	0.506054	0.500685	0.268801
Firmicutes|Clostridiales|Ruminococcus		0.510276	0.490436	0.537952		0.857135	0.687042	0.611623				0.619714	0.791149	0.713656	0.532729	0.611623	0.687042	0.687042	0.611623	0.491088			-0.157066	-0.235549	0.179017	0.0282563	0.018325	0.0854489	-0.107934	-0.107934	0.0933356	0.519079	-0.198044	0.589623	-0.14788	-0.228856	0.462242	0.462242	0.398704	0.398704	0.436132	-0.338342	0	0.462242	0.325634	0.457088	-0.024932
Firmicutes|Clostridiales|Blautia		0.610863	0.543449	0.650928	0.857135		0.892031	0.545587	0.654669		0.556156	0.776827	0.661622	0.815929	0.64557	0.545587	0.595415	0.595415	0.545587	0.562822			0.188108	-0.280156	0.108082	0.0526351	0.170152	0.131446	-0.128373	-0.128373	0.242206	0.396887	0.0981453	0.690414	-0.250351	-0.296297	0.559698	0.559698	0.500186	0.500186	0.546477	-0.385412	-0.113425	0.559698	0.453426	0.588623	0.157164
Firmicutes|Clostridiales|Coprococcus		0.590058	0.517588	0.5108	0.687042	0.892031		0.611623			0.643032	0.735346		0.681491	0.757883	0.611623	0.687042	0.687042	0.611623	0.541945			0.238508	-0.235549	0.179017	0.174524	0.298197	0.238908	-0.107934	-0.107934	0.364857	0.222463	0.154034	0.564195	-0.186042	-0.292428	0.538488	0.538488	0.47495	0.47495	0.54474	-0.262096	0	0.538488	0.401881	0.590058	0.0814447
Firmicutes|Clostridiales|Dorea					0.611623	0.545587	0.611623				0.611623		0.727607	0.502884	0.502884		0.611623	0.611623					-0.0856008	-0.128373	0.481869	0.171208	0.0245137	0.128304	-0.0588235	-0.0588235	0.0249714	0.545587	-0.107934	0.397565	-0.0233983	-0.257248	0.39736	0.39736	0.303863	0.303863	0.424514	-0.0233741	0.41579	0.39736	0.116871	0.41579	-0.41579
Firmicutes|Clostridiales|Peptococcaceae		0.585658	0.514687	0.543449		0.654669						0.635		0.50211						0.487685			0.232216	0.0262646	-0.280429	0.085254	0.302409	0.204558	0.353027	-0.128373	0.375419	0.344358	0.464554	0.559987	-0.41347	-0.328904	0.490267	0.490267	0.490267	0.490267	0.466246	-0.452009	-0.533764	0.469013	0.592288	0.510041	0.64793
Firmicutes|Clostridiales|Desulfotomaculum_Desulfovirgula																							-0.0856008	-0.128373	-0.128499	0.220124	-0.245137	-0.205286	-0.0588235	-0.0588235	0.124857	-0.128373	-0.107934	-0.30402	0.0233983	0.0233862	-0.39736	-0.39736	-0.210367	-0.39736	-0.224743	0.0233741	0.171208	-0.350612	-0.39736	-0.244582	-0.195666
Firmicutes|Clostridiales|Peptostreptococcaceae		0.639923	0.592257	0.582075		0.556156	0.643032	0.611623				0.681144				0.611623			0.611623	0.589623			0.287955	0.13086	0.179017	0.357359	0.408147	0.371441	0.467712	-0.107934	0.415768	0.553975	0.589242	0.519695	-0.324381	-0.491088	0.617911	0.617911	0.554373	0.554373	0.660137	-0.154081	0	0.592496	0.481304	0.67649	0.167876
Firmicutes|Clostridiales|Ruminococcaceae		0.743092	0.716047	0.731095	0.619714	0.776827	0.735346		0.635		0.681144		0.47501	0.848238	0.833382		0.67753	0.590806		0.677637			0.131111	-0.135381	0.421057	0.0503583	0.252363	0.158503	0.239276	-0.186103	0.252058	0.65434	0.30534	0.679986	-0.376007	-0.554324	0.665549	0.665549	0.651464	0.609207	0.706015	-0.414354	-0.265302	0.689026	0.602164	0.77994	0.354965
Firmicutes|Clostridiales|Faecalibacterium				0.583438	0.791149	0.661622		0.727607				0.47501		0.650493		0.727607			0.727607			-0.47809	-0.124567	-0.186811	0.281788	-0.0365806	-0.149627	-0.0425282	-0.0856008	-0.0856008	-0.135261	0.70573	-0.157066	0.546401	-0.130523	-0.229715	0.385496	0.385496	0.313688	0.313688	0.377519	-0.226762	0.151266	0.385496	0.202196	0.369761	-0.201688
Firmicutes|Clostridiales|Ruminococcus		0.627283	0.520448	0.777184	0.713656	0.815929	0.681491	0.502884	0.50211			0.848238	0.650493		0.742149	0.502884	0.745821		0.502884	0.589334			0.11001	-0.322785	0.429004	-0.114797	-0.0383524	-0.0344117	-0.147907	-0.147907	0.0265108	0.63481	0.0180927	0.73046	-0.294165	-0.469115	0.591641	0.591641	0.534175	0.534175	0.615329	-0.458424	-0.209094	0.591641	0.508054	0.61635	0.222761
Firmicutes|Clostridiales|Veillonellaceae		0.485153	0.500914		0.532729	0.64557	0.757883	0.502884				0.833382		0.742149		0.502884	0.822212	0.790048	0.502884				0.069354	-0.322785	0.621069	-0.0765312	0.131494	0.0143382	-0.147907	-0.147907	0.0906947	0.333544	-0.0180927	0.448207	-0.151659	-0.351509	0.429691	0.429691	0.434915	0.372225	0.478589	-0.25468	-0.0450988	0.492382	0.325207	0.578084	0.0614983
Firmicutes|Clostridiales|Anaerosinus					0.611623	0.545587	0.611623				0.611623		0.727607	0.502884	0.502884		0.611623	0.611623					-0.0856008	-0.128373	0.481869	0.171208	0.0245137	0.128304	-0.0588235	-0.0588235	0.0249714	0.545587	-0.107934	0.397565	-0.0233983	-0.257248	0.39736	0.39736	0.303863	0.303863	0.424514	-0.0233741	0.41579	0.39736	0.116871	0.41579	-0.41579
Firmicutes|Clostridiales|Megamonas		0.53687		0.483648	0.687042	0.595415	0.687042	0.611623				0.67753		0.745821	0.822212	0.611623		0.687042	0.611623	0.516516			-0.157066	-0.235549	0.545783	0.0282563	0.018325	0.0854489	-0.107934	-0.107934	0.0933356	0.484183	-0.198044	0.487909	-0.122438	-0.394142	0.487657	0.487657	0.424119	0.424119	0.517588	-0.287511	0	0.487657	0.35105	0.510276	0.00166214
Firmicutes|Clostridiales|Phascolarctobacterium					0.687042	0.595415	0.687042	0.611623				0.590806			0.790048	0.611623	0.687042		0.611623				-0.157066	-0.235549	0.458457	0.0282563	0.164925	0.0854489	-0.107934	-0.107934	0.0933356	0.222463	-0.198044	0.259053	0.00477031	-0.114428	0.258919	0.258919	0.271627	0.195381	0.273219	-0.0841884	0.199456	0.335165	0.0968961	0.403899	-0.224388
Firmicutes|Clostridiales|Veillonella					0.611623	0.545587	0.611623				0.611623		0.727607	0.502884	0.502884		0.611623	0.611623					-0.0856008	-0.128373	0.481869	0.171208	0.0245137	0.128304	-0.0588235	-0.0588235	0.0249714	0.545587	-0.107934	0.397565	-0.0233983	-0.257248	0.39736	0.39736	0.303863	0.303863	0.424514	-0.0233741	0.41579	0.39736	0.116871	0.41579	-0.41579
OD1|ZB2|		0.631503		0.673984	0.491088	0.562822	0.541945		0.487685		0.589623	0.677637		0.589334			0.516516						0.198519	-0.0503279	0.219956	0.00162062	0.168927	0.13149	0.350793	-0.116931	0.199658	0.589758	0.278124	0.753616	-0.300258	-0.490702	0.620547	0.573051	0.737223	0.525555	0.626552	-0.289107	-0.015666	0.673206	0.662881	0.605573	0.336549
Proteobacteria|Pseudomonadaceae				-0.603075																		0.547988	0.205976	-0.123275	-0.275157	-0.138222	0.33768	0.254913	-0.163619	0.303863	0.230426	-0.542694	-0.204911	-0.351058	-0.112603	0.127001	-0.0216718	-0.0608875	0.00722394	-0.0526316	-0.122379	-0.0629515	-0.195454	0.0526316	0.0794634	-0.052913	0.144701
Proteobacteria|Pseudomonadaceae|Pseudomonas				-0.589845									-0.47809								0.547988		0.202196	-0.0552613	-0.449613	-0.15442	0.115807	0.152948	-0.116871	0.0233741	0.0209478	-0.542694	0.236681	-0.149716	0.320248	0.471864	-0.0113519	-0.00103199	-0.314757	0.00722394	-0.252476	0.380805	-0.15334	-0.133127	-0.106295	-0.262405	-0.0140381
netilmicin																							1	-0.186811	-0.186993	-0.00197733	0.430054	0.309107	-0.0856008	-0.0856008	0.476441	-0.186811	0.287955	0.406492	-0.340495	-0.202301	0.410061	0.410061	0.481869	0.481869	0.438084	-0.202196	-0.35592	0.445965	0.47809	0.425126	0.49631
vancomycin																							-0.186811	1	-0.280429	0.759131	0.428723	0.521895	0.545587	0.4814	0.317895	0.107977	0.222463	-0.297006	-0.192196	-0.211236	0.0453426	0.0453426	-0.0552613	0.0694309	0.0348171	-0.0779326	-0.146785	-0.0722648	0.0354239	0.0103787	0.117132
oxytetracycline								0.481869							0.621069	0.481869	0.545783		0.481869				-0.186993	-0.280429	1	-0.294598	-0.118255	-0.256141	-0.128499	-0.128499	-0.346995	0.414801	-0.235778	0.129135	0.0709901	-0.190155	0.106375	0.106375	0.188639	0.0751719	0.169709	0.0340401	0.250075	0.242536	0.0652435	0.218166	-0.182547
erythromycin																							-0.00197733	0.759131	-0.294598	1	0.462629	0.576744	0.41579	0.366874	0.557214	0.111201	0.164552	-0.0707672	-0.16701	-0.227427	0.166298	0.182496	0.0215972	0.187895	0.199582	-0.0572325	-0.0728814	0.037795	0.052913	0.168362	0.0259887
trimethoprim		0.569084	0.550383																				0.430054	0.428723	-0.118255	0.462629	1	0.908961	0.416733	0.367705	0.853325	0.0178325	0.314856	0.0151601	-0.572048	-0.473753	0.609338	0.609338	0.577952	0.647219	0.580446	-0.423182	-0.53341	0.621244	0.627738	0.621746	0.584373
ofloxacin		0.607567	0.562822																				0.309107	0.521895	-0.256141	0.576744	0.908961	1	0.436232	0.384911	0.878729	0.133779	0.231933	0.0249377	-0.578401	-0.515191	0.668439	0.668439	0.535885	0.686567	0.624551	-0.450913	-0.521619	0.59933	0.597064	0.606382	0.479533
ciprofloxacin																							-0.0856008	0.545587	-0.128499	0.41579	0.416733	0.436232	1	-0.0588235	0.424514	0.4814	0.611623	0.116931	-0.304177	-0.397565	0.350612	0.350612	0.350612	0.350612	0.374571	-0.0701223	-0.244582	0.303863	0.39736	0.366874	0.41579
tetracycline																							-0.0856008	0.4814	-0.128499	0.366874	0.367705	0.384911	-0.0588235	1	0.224743	-0.128373	-0.107934	-0.374179	-0.374372	-0.30402	0.0233741	0.0233741	0.0233741	0.0233741	0.0249714	-0.39736	-0.244582	0.0233741	0.0233741	0.0244582	0.0733747
clindamycin		0.618357	0.526502																				0.476441	0.317895	-0.346995	0.557214	0.853325	0.878729	0.424514	0.224743	1	0.042386	0.334311	0.10369	-0.651156	-0.560367	0.60969	0.60969	0.60969	0.640561	0.65371	-0.519284	-0.565289	0.58323	0.60528	0.646045	0.606821
cefoxitin	-0.478803	0.613829	0.581294	0.688773	0.519079			0.545587			0.553975	0.65434	0.70573	0.63481		0.545587	0.484183		0.545587	0.589758	-0.542694	-0.542694	-0.186811	0.107977	0.414801	0.111201	0.0178325	0.133779	0.4814	-0.128373	0.042386	1	0.178842	0.575581	-0.327655	-0.57629	0.589454	0.589454	0.529942	0.529942	0.626708	-0.30748	-0.113425	0.562532	0.483182	0.591588	0.163095
sulfamethoxazole											0.589242												0.287955	0.222463	-0.235778	0.164552	0.314856	0.231933	0.611623	-0.107934	0.334311	0.178842	1	0.252696	-0.184452	-0.205017	0.331988	0.357404	0.230327	0.357404	0.300371	0.0174731	-0.329103	0.249388	0.265273	0.31082	0.400575
pH	-0.595683	0.512117		0.656335	0.589623	0.690414	0.564195		0.559987		0.519695	0.679986	0.546401	0.73046			0.487909			0.753616			0.406492	-0.297006	0.129135	-0.0707672	0.0151601	0.0249377	0.116931	-0.374179	0.10369	0.575581	0.252696	1	-0.131266	-0.264463	0.671141	0.671141	0.584409	0.648425	0.623242	-0.150749	-0.154499	0.6381	0.611255	0.585585	0.307918
EC25°C		-0.778301	-0.73393																				-0.340495	-0.192196	0.0709901	-0.16701	-0.572048	-0.578401	-0.304177	-0.374372	-0.651156	-0.327655	-0.184452	-0.131266	1	0.911628	-0.579546	-0.573347	-0.765496	-0.598141	-0.752692	0.930786	0.662637	-0.634298	-0.68905	-0.75452	-0.705876
Sum of ions		-0.866493	-0.787602								-0.491088	-0.554324		-0.469115						-0.490702		0.471864	-0.202301	-0.211236	-0.190155	-0.227427	-0.473753	-0.515191	-0.397565	-0.30402	-0.560367	-0.57629	-0.205017	-0.264463	0.911628	1	-0.651523	-0.645328	-0.806402	-0.637068	-0.841653	0.84667	0.505634	-0.690759	-0.707279	-0.822196	-0.590987
Ca2+	-0.641092	0.825011	0.706712			0.559698	0.538488		0.490267		0.617911	0.665549		0.591641			0.487657			0.620547			0.410061	0.0453426	0.106375	0.166298	0.609338	0.668439	0.350612	0.0233741	0.60969	0.589454	0.331988	0.671141	-0.579546	-0.651523	1	0.993808	0.849329	0.977296	0.931625	-0.521156	-0.551807	0.95872	0.886481	0.902761	0.584203
Mg2+	-0.675113	0.825011	0.706712			0.559698	0.538488		0.490267		0.617911	0.665549		0.591641			0.487657			0.573051			0.410061	0.0453426	0.106375	0.182496	0.609338	0.668439	0.350612	0.0233741	0.60969	0.589454	0.357404	0.671141	-0.573347	-0.645328	0.993808	1	0.820433	0.987616	0.931625	-0.5129	-0.577724	0.940144	0.867905	0.902761	0.584203
Na+		0.814213	0.686866	0.501644		0.500186	0.47495		0.490267		0.554373	0.651464		0.534175						0.737223			0.481869	-0.0552613	0.188639	0.0215972	0.577952	0.535885	0.350612	0.0233741	0.60969	0.529942	0.230327	0.584409	-0.765496	-0.806402	0.849329	0.820433	1	0.822497	0.922805	-0.692466	-0.467578	0.936017	0.913313	0.918959	0.678151
K+	-0.677239	0.804494	0.653791			0.500186	0.47495		0.490267		0.554373	0.609207		0.534175						0.525555			0.481869	0.0694309	0.0751719	0.187895	0.647219	0.686567	0.350612	0.0233741	0.640561	0.529942	0.357404	0.648425	-0.598141	-0.637068	0.977296	0.987616	0.822497	1	0.922805	-0.525284	-0.644675	0.929825	0.882353	0.889803	0.658713
NH4+		0.903309	0.766784	0.519435		0.546477	0.54474				0.660137	0.706015		0.615329	0.478589		0.517588			0.626552			0.438084	0.0348171	0.169709	0.199582	0.580446	0.624551	0.374571	0.0249714	0.65371	0.626708	0.300371	0.623242	-0.752692	-0.841653	0.931625	0.931625	0.922805	0.922805	1	-0.673636	-0.529526	0.92942	0.883114	0.974835	0.619511
HCO3-		-0.7559	-0.711122																				-0.202196	-0.0779326	0.0340401	-0.0572325	-0.423182	-0.450913	-0.0701223	-0.39736	-0.519284	-0.30748	0.0174731	-0.150749	0.930786	0.84667	-0.521156	-0.5129	-0.692466	-0.525284	-0.673636	1	0.653314	-0.572755	-0.634675	-0.673831	-0.642515
SO42+		-0.528814	-0.474151						-0.533764														-0.35592	-0.146785	0.250075	-0.0728814	-0.53341	-0.521619	-0.244582	-0.244582	-0.565289	-0.113425	-0.329103	-0.154499	0.662637	0.505634	-0.551807	-0.577724	-0.467578	-0.644675	-0.529526	0.653314	1	-0.504293	-0.612279	-0.528814	-0.854237
Cl-	-0.498627	0.798015	0.711122			0.559698	0.538488		0.469013		0.592496	0.689026		0.591641	0.492382		0.487657			0.673206			0.445965	-0.0722648	0.242536	0.037795	0.621244	0.59933	0.303863	0.0233741	0.58323	0.562532	0.249388	0.6381	-0.634298	-0.690759	0.95872	0.940144	0.936017	0.929825	0.92942	-0.572755	-0.504293	1	0.911249	0.927598	0.60904
NO3-		0.795855	0.644971	0.506054					0.592288		0.481304	0.602164		0.508054						0.662881			0.47809	0.0354239	0.0652435	0.052913	0.627738	0.597064	0.39736	0.0233741	0.60528	0.483182	0.265273	0.611255	-0.68905	-0.707279	0.886481	0.867905	0.913313	0.882353	0.883114	-0.634675	-0.612279	0.911249	1	0.855247	0.810973
NO2-		0.89774	0.824861	0.500685		0.588623	0.590058		0.510041		0.67649	0.77994		0.61635	0.578084		0.510276			0.605573			0.425126	0.0103787	0.218166	0.168362	0.621746	0.606382	0.366874	0.0244582	0.646045	0.591588	0.31082	0.585585	-0.75452	-0.822196	0.902761	0.902761	0.918959	0.889803	0.974835	-0.673831	-0.528814	0.927598	0.855247	1	0.606215
PO43-		0.594915							0.64793														0.49631	0.117132	-0.182547	0.0259887	0.584373	0.479533	0.41579	0.0733747	0.606821	0.163095	0.400575	0.307918	-0.705876	-0.590987	0.584203	0.584203	0.678151	0.658713	0.619511	-0.642515	-0.854237	0.60904	0.810973	0.606215	1
